# Supplementary material for: GAS reduced inflammatory responses in activated microglia by regulating the Ccr2/Akt/Gsk-3β pathway
Source: Mol Brain. 2025 May 6;18:40. doi: 10.1186/s13041-025-01206-w (PMC12057146; doi:10.1186/s13041-025-01206-w)
Supplement: Supplementary file 1 — Supplementary Material 1 [file 13041_2025_1206_MOESM1_ESM.xlsx]

## Sheet: Fig. 1
Fig. 1-A				Fig. 1-B
Sham	HIBD	HIBD+GAS		Sham	HIBD	HIBD+GAS
1.01993	9.46826	4.19596		1.00397	11.8371	3.77502
1.01321	13.5102	8.48779		1.03264	11.9425	4.61138
1.01147	14.2287	7.92563		1.00166	20.0334	6.54501
	Adjusted P Value				Adjusted P Value
Sham vs. HIBD	0.0011			Sham vs. HIBD	0.0026
HIBD vs. HIBD+GAS	0.0341			HIBD vs. HIBD+GAS	0.0141

## Sheet: Fig. 2
Fig. 2-B
Ccr2				Akt				p-Akt				Gsk-3β				p-Gsk-3β				TNF-α
Sham	HIBD	HIBD+GAS		Sham	HIBD	HIBD+GAS		Sham	HIBD	HIBD+GAS		Sham	HIBD	HIBD+GAS		Sham	HIBD	HIBD+GAS		Sham	HIBD	HIBD+GAS
0.532232	0.753576	0.600865		0.863788	1.08773	1.00783		1.12815	0.453363	0.7557		1.003	1.1735	1.11871		0.954356	0.598965	0.921787		0.440476	0.973483	0.645281
0.426879	0.751735	0.433899		0.960179	1.00393	1.06276		1.25739	0.534052	1.18549		0.908124	0.998723	1.20639		0.798862	0.180385	0.847834		0.649256	0.89297	0.651646
0.484469	0.711592	0.500336		1.03007	0.774162	1.02707		1.19175	0.658751	0.981046		1.0201	0.882387	0.716888		0.923273	0.553575	0.885344		0.471089	0.927615	0.810956
	Adjusted P Value				Adjusted P Value				Adjusted P Value				Adjusted P Value				Adjusted P Value				Adjusted P Value
Sham vs. HIBD	0.0042			Sham vs. HIBD	0.9989			Sham vs. HIBD	0.0036			Sham vs. HIBD	0.9536			Sham vs. HIBD	0.0198			Sham vs. HIBD	0.003
HIBD vs. HIBD+GAS	0.0077			HIBD vs. HIBD+GAS	0.667			HIBD vs. HIBD+GAS	0.0249			HIBD vs. HIBD+GAS	>0.999			HIBD vs. HIBD+GAS	0.0213			HIBD vs. HIBD+GAS	0.0431
Fig. 2-D
Ccr2				Akt				p-Akt				Gsk-3β				p-Gsk-3β				TNF-α
Sham	HIBD	HIBD+GAS		Sham	HIBD	HIBD+GAS		Sham	HIBD	HIBD+GAS		Sham	HIBD	HIBD+GAS		Sham	HIBD	HIBD+GAS		Sham	HIBD	HIBD+GAS
0.478741	0.888762	0.685553		1.02694	0.876188	1.06713		1.01511	0.659928	0.949549		1.00199	1.22244	1.23974		0.908217	0.603586	0.988696		0.564987	0.953754	0.408151
0.212647	0.723001	0.341068		1.13463	0.931046	1.07969		1.02694	0.876188	1.06713		1.2059	1.17152	1.01148		0.784632	0.346444	0.74978		0.539952	0.981013	0.601804
0.4054	0.954382	0.320153		0.860614	0.775631	0.920406		1.1187	0.785588	1.16344		0.995175	1.16471	0.928961		0.987512	0.372163	0.87264		0.325235	0.929754	0.635278
	Adjusted P Value				Adjusted P Value				Adjusted P Value				Adjusted P Value				Adjusted P Value				Adjusted P Value
Sham vs. HIBD	0.0212			Sham vs. HIBD	0.2777			Sham vs. HIBD	0.025			Sham vs. HIBD	0.476			Sham vs. HIBD	0.0094			Sham vs. HIBD	0.0034
HIBD vs. HIBD+GAS	0.0456			HIBD vs. HIBD+GAS	0.2237			HIBD vs. HIBD+GAS	0.0227			HIBD vs. HIBD+GAS	0.4368			HIBD vs. HIBD+GAS	0.012			HIBD vs. HIBD+GAS	0.0076

## Sheet: Fig. 3
Fig. 3-B
Ccr2				p-Akt				p-Gsk-3β
Sham	HIBD	HIBD+GAS		Sham	HIBD	HIBD+GAS		Sham	HIBD	HIBD+GAS
6073.6	54435.8	12958.7		44035.4	13280.1	23172.4		30336.3	21686	25019
3589.87	61917	11352.7		40194	10117	32930		28328.1	17617.1	28737.7
7057	50396.9	11537.3		54070.4	7342	26745.8		33370.4	10215.7	35404
	Adjusted P Value				Adjusted P Value				Adjusted P Value
Sham vs. HIBD	<0.001			Sham vs. HIBD	<0.001			Sham vs. HIBD	0.025
HIBD vs. HIBD+GAS	<0.001			HIBD vs. HIBD+GAS	0.0166			HIBD vs. HIBD+GAS	0.0334
Fig. 3-D
Ccr2				p-Akt				p-Gsk-3β
Sham	HIBD	HIBD+GAS		Sham	HIBD	HIBD+GAS		Sham	HIBD	HIBD+GAS
9110.13	25091.5	14194.8		21488.8	12905.2	26330.8		33066.7	9399.8	27193.4
12294.7	40254.5	16669.1		21508.4	10334.6	21460.4		34427.1	12423.9	28985.7
11137.8	37849.7	13253.3		20725.8	11697.2	17076.2		33185.7	11574.4	28667.7
	Adjusted P Value				Adjusted P Value				Adjusted P Value
Sham vs. HIBD	0.0026			Sham vs. HIBD	0.0132			Sham vs. HIBD	<0.001
HIBD vs. HIBD+GAS	0.0064			HIBD vs. HIBD+GAS	0.011			HIBD vs. HIBD+GAS	<0.001

## Sheet: Fig. 4
Fig. 4-A
Control	OGD	OGD+GAS
1.00116	2.61546	1.85972
1.00332	2.48568	1.7159
1.00214	3.91547	1.11857
	Adjusted P Value
Control vs. OGD	0.0071
OGD vs. OGD+GAS	0.0311
Fig. 4-C
Ccr2					Akt					p-Akt					Gsk-3β
Control	OGD	OGD+GAS	GAS		Control	OGD	OGD+GAS	GAS		Control	OGD	OGD+GAS	GAS		Control	OGD	OGD+GAS	GAS
0.864228	1.07998	0.674537	0.706305		0.892926	0.751473	0.864698	1.0338		0.876449	0.622193	0.79889	0.777881		0.888945	1.03025	1.0922	1.03821
0.778193	1.31785	0.719434	0.943238		0.951282	0.847207	0.998766	0.865698		0.884195	0.607755	0.834763	0.703561		0.984239	1.02705	0.837443	0.823434
0.793442	1.02972	0.734763	0.767357		1.0257	0.918894	0.990772	1.08963		0.909317	0.581272	1.02542	0.893052		1.05937	0.867653	0.845375	0.853609
	Adjusted P Value					Adjusted P Value					Adjusted P Value					Adjusted P Value
Control vs. OGD	0.0177				Control vs. OGD	0.4102				Control vs. OGD	0.009				Control vs. OGD		>0.999
OGD vs. OGD+GAS	0.0037				OGD vs. OGD+GAS	0.4456				OGD vs. OGD+GAS	0.0097				OGD vs. OGD+GAS		0.9453
p-Gsk-3β					TNF-α					IL-1β
Control	OGD	OGD+GAS	GAS		Control	OGD	OGD+GAS	GAS		Control	OGD	OGD+GAS	GAS
1.16306	0.405942	0.701934	0.923599		0.664657	1.30977	0.993248	0.875108		0.818828	1.31007	0.920969	0.649296
0.998836	0.514628	0.91717	0.909977		0.810068	1.33088	0.800068	0.87773		0.747008	1.17938	0.611933	0.481541
0.952096	0.496809	0.732925	0.696168		0.848433	1.18413	0.810179	0.446604		0.804727	1.23312	0.753786	0.82697
	Adjusted P Value					Adjusted P Value					Adjusted P Value
Control vs. OGD	<0.001				Control vs. OGD	0.0144				Control vs. OGD	0.0084
OGD vs. OGD+GAS	0.0144				OGD vs. OGD+GAS	0.0412				OGD vs. OGD+GAS	0.0059

## Sheet: Fig. 5
Fig. 5-F
Ccr2				Akt				p-Akt				Gsk-3β				p-Gsk-3β
Control	OGD	OGD+GAS		Control	OGD	OGD+GAS		Control	OGD	OGD+GAS		Control	OGD	OGD+GAS		Control	OGD	OGD+GAS
8115.98	40009.2	30727.7		29097.1	24711.3	23503.9		30143.4	13099.2	33884.7		34791	37705.8	33539.2		34875.8	10294.8	36065.9
14184.7	47571.9	16299.6		33660.6	26876	36943.8		26357.6	11146.4	30078.3		39059.6	36488.8	40348		48518.3	9565.01	23547.1
10471.3	42740.4	12514.2		25438.5	22640.8	21390.9		35606.4	11611.4	22553.6		29747.7	34541.4	28046.4		47433.7	9630.22	32019
	Adjusted P Value				Adjusted P Value				Adjusted P Value				Adjusted P Value				Adjusted P Value
Control vs. OGD		0.0017		Control vs. OGD		0.5888		Control vs. OGD		0.0043		Control vs. OGD		0.8917		Control vs. OGD		<0.001
OGD vs. OGD+GAS		0.0084		OGD vs. OGD+GAS		0.8458		OGD vs. OGD+GAS		0.0072		OGD vs. OGD+GAS		0.8204		OGD vs. OGD+GAS		0.0105

## Sheet: Fig. 6
Fig. 6-A
(ng/ml)
0	50	100	150	200
1	1.10513	1.12162	1.05008	1.09051
1	0.923977	0.964224	0.883041	0.861369
1	1.0574	1.06539	0.866648	0.893204
Fig. 6-C
Akt						p-Akt						Gsk-3β
Control	RS102895	OGD	OGD+RS102895	OGD+RS102895+GAS		Control	RS102895	OGD	OGD+RS102895	OGD+RS102895+GAS		Control	RS102895	OGD	OGD+RS102895	OGD+RS102895+GAS
0.758703	1.11024	0.91165	0.932435	1.05457		1.00378	1.21774	0.566696	1.00423	0.932039		0.822839	1.08328	1.09349	1.11035	0.962555
0.955944	0.913925	0.860538	1.18941	0.909135		0.885387	0.694593	0.398884	0.81639	1.05181		0.978096	0.863382	0.716241	1.09419	0.768742
0.904251	0.95099	0.749075	1.02073	0.927518		1.11919	0.857742	0.542797	0.887019	1.06108		1.35638	1.14264	1.0868	0.843659	0.936556
	Adjusted P Value						Adjusted P Value						Adjusted P Value
Control vs. OGD	0.9942					Control vs. OGD	0.0129					Control vs. OGD		0.9772
OGD vs. OGD+RS102895	0.167					OGD vs. OGD+RS102895	0.0467					OGD vs. OGD+RS102895		0.997
p-Gsk-3β						TNF-α						IL-1β
Control	RS102895	OGD	OGD+RS102895	OGD+RS102895+GAS		Control	RS102895	OGD	OGD+RS102895	OGD+RS102895+GAS		Control	RS102895	OGD	OGD+RS102895	OGD+RS102895+GAS
1.01885	0.725922	0.523714	1.04627	0.815483		0.805698	1.03041	1.36348	0.811706	1.06592		0.588439	0.664865	1.06007	0.594442	0.349213
1.2654	1.02782	0.479227	1.02887	1.28706		0.818307	0.638145	1.35366	0.701063	0.805449		0.378983	0.400428	1.06787	0.463637	0.375928
0.745407	1.00318	0.424194	0.989422	0.862966		0.672426	0.660914	1.08874	0.867986	0.639054		0.367947	0.379362	1.25754	0.352522	0.508165
	Adjusted P Value						Adjusted P Value						Adjusted P Value
Control vs. OGD		0.0317				Control vs. OGD		0.0234				Control vs. OGD		<0.001
OGD vs. OGD+RS102895		0.0281				OGD vs. OGD+RS102895		0.0324				OGD vs. OGD+RS102895		<0.001
